# Supplementary material for: Integrative Transcriptomic and Small RNA Sequencing Reveals Immune-Related miRNA–mRNA Regulation Network for Soybean Meal-Induced Enteritis in Hybrid Grouper, Epinephelus fuscoguttatus♀ × Epinephelus lanceolatus♂
Source: Front Immunol. 2020 Aug 6;11:1502. doi: 10.3389/fimmu.2020.01502 (PMC7438716; doi:10.3389/fimmu.2020.01502)
Supplement: Supplementary file 1 [file Data_Sheet_1.ZIP]

Archive with 3 entries (2 files):
- Supplementary Figures and Tables/
- Supplementary Figures and Tables/Supplemantary Tables.xlsx
- Supplementary Figures and Tables/Supplementary Figure.pdf
