# Supplementary material for: Integrative Transcriptomic and Small RNA Sequencing Reveals Immune-Related miRNA–mRNA Regulation Network for Soybean Meal-Induced Enteritis in Hybrid Grouper, Epinephelus fuscoguttatus♀ × Epinephelus lanceolatus♂
Source: Front Immunol. 2020 Aug 6;11:1502. doi: 10.3389/fimmu.2020.01502 (PMC7438716; doi:10.3389/fimmu.2020.01502)
Supplement: Supplementary file 1 [file Data_Sheet_1.ZIP › Supplementary Figures and Tables/Supplemantary Tables.xlsx]

## Sheet: Table S1
Table 1 Primer information of miRNAs and mRNAs for RT-qPCR
Gene ID	Primer sequence (5’-3’)	Product size (bp)
miR-181a_1	CAGAACATTCAACGCTGTC	-
miR-27e	GTTCACAGTGGCTAAGTTCA	-
miR-133a-3p	TGGTCCCCTTCAACCAG	-
miR-142-3p_2	CGCAGTGTAGTGTTTCCT	-
miR-459-5p_2	GCAGTCAGTAACAAGGATTCATC	-
miR-143_1	CAGTGAGATGAAGCACTGTAG	-
miR-100-5p	CAGAACCCGTAGATCCGA	-
miR-29a-3p	CGCAGTAGCACCATTTGA	-
miR-23a-3-5p	AGGGATTCCTGGCAGAG	-
miR-194-5p	CGCAGTGTAACAGCAACTC	-
U6	F: GGAACGATACAGAGAAGATTAGC	-
	R: GGAACGATACAGAGAAGATTAGC
Unigene16236_All	F: CAGGGATTCCAGGTCGTTTT	148
	R: CCTCCACCAAAAGTCAACACAC
Unigene5374_All	F: GTGGATGGGTCGTTTCTATTACA	99
	R: TTCTTTTGCTCACCGCTGG
CL614.Contig1_All	F: TGCCCGAAAAAACAGGAAAG	127
	R: ATCCCGACGATGTTGTTGAAT
CL3248.Contig4_All	F: GTGGAGGAACCAAACTCATCGT	186
	R: GGACCCCCTCTGTCACCTCT
Unigene17462_All	F: ATCTGGAATAACGGGGGCA	88
	R: CGTAGTCAAGGGTCTGGTAGTCG
Unigene1343_All	F: ATGTCCTCATCCCTGCCCTCA	238
	R: TGGCTTTGTCCCTGCTTTTCC
CL7662.Contig2_All	F: TGCTCCATCCATCCCCAA	113
	R: CGTTCTTCACTTTGTCGGAGG
Unigene24310_All	F: CCAACCAGCACAAGTGATAAGA	229
	R: AGAGTAACAATGGCACGACAGA
CL895.Contig2_All	F: ATGCTCAGCGTCACGACTACA	236
	R: TCTCAGCCTGCGACACTCTTT
CL1207.Contig2_All	F: CAATGCCTTTGCCTGTTTCG	112
	R: CTCGTCCACCTCTTCGTCTGT
β-Actin	F: GGCTACTCCTTCACCACCACA	188
	R: TCTGGGCAACGGAACCTCT

## Sheet: Table S2
Table 2 mRNA of specificlly expressed in FM and SBM50 groups
gene_id	average_fpkm_FM	average_fpkm_SBM50
CL825.Contig12_All	3.083	0
Unigene34593_All	28.063	0
CL4562.Contig9_All	5.473	0
CL1131.Contig16_All	1.616	0
Unigene40095_All	2.74	0
CL6872.Contig10_All	2.17	0
CL3587.Contig7_All	1.67	0
Unigene40046_All	14.363	0
CL6477.Contig10_All	2.27	0
CL570.Contig5_All	1.59	0
CL60.Contig2_All	1.486	0
CL7858.Contig5_All	5.68	0
CL9272.Contig12_All	1.76	0
CL9045.Contig1_All	0.96	0
CL4678.Contig11_All	1.173	0
CL8559.Contig1_All	3.946	0
Unigene27328_All	0.933	0
CL1200.Contig9_All	0.296	0
CL2961.Contig2_All	0.64	0
CL798.Contig3_All	0.486	0
CL1819.Contig4_All	0.773	0
CL356.Contig13_All	0.403	0
Unigene35381_All	1.06	0
Unigene10606_All	1.763	0
Unigene27327_All	0.56	0
CL1294.Contig4_All	1.026	0
CL5681.Contig3_All	0.19	0
CL6915.Contig3_All	0.363	0
Unigene43733_All	0.523	0
CL4644.Contig2_All	0.92	0
CL92.Contig9_All	0.54	0
CL5558.Contig4_All	0.606	0
CL596.Contig17_All	0.533	0
CL929.Contig1_All	0.57	0
CL643.Contig4_All	0.576	0
Unigene36247_All	0.773	0
Unigene6367_All	0.44	0
CL1266.Contig6_All	0.326	0
CL3203.Contig3_All	0.366	0
Unigene34163_All	0.91	0
CL3517.Contig4_All	0.896	0
CL3042.Contig6_All	0.44	0
CL4174.Contig3_All	1.996	0
CL3091.Contig13_All	0.323	0
Unigene33041_All	0.75	0
CL7469.Contig3_All	0.276	0
CL3025.Contig4_All	0.3	0
CL295.Contig5_All	0.96	0
Unigene40023_All	0.356	0
CL825.Contig5_All	0.33	0
CL790.Contig3_All	0.223	0
CL415.Contig6_All	0.44	0
CL2146.Contig3_All	0.133	0
Unigene5816_All	0.276	0
CL2158.Contig5_All	0.08	0
Unigene43246_All	1.523	0
CL800.Contig1_All	0.44	0
CL918.Contig1_All	0.54	0
Unigene41505_All	0.886	0
CL697.Contig5_All	0.18	0
CL676.Contig9_All	0.42	0
Unigene7939_All	0.22	0
CL2456.Contig3_All	1.28	0
CL887.Contig4_All	1.14	0
CL2255.Contig5_All	0.14	0
CL9033.Contig3_All	0.136	0
Unigene34161_All	0.756	0
CL825.Contig16_All	0.17	0
CL8743.Contig9_All	0.126	0
Unigene2417_All	0.713	0
Unigene40421_All	0.846	0
Unigene29904_All	1.11	0
CL147.Contig2_All	0.176	0
CL6641.Contig2_All	1.033	0
CL155.Contig8_All	0.273	0
Unigene42654_All	0.62	0
Unigene40832_All	0.593	0
CL1783.Contig3_All	0.11	0
Unigene40760_All	1.826	0
CL790.Contig4_All	0.146	0
CL1566.Contig8_All	0.13	0
CL8662.Contig5_All	0.316	0
CL7388.Contig1_All	0.846	0
CL2558.Contig1_All	0.32	0
CL2978.Contig1_All	1.88	0
Unigene34162_All	0.876	0
CL1809.Contig7_All	0.213	0
CL3434.Contig5_All	0.226	0
Unigene32909_All	0.163	0
CL2434.Contig2_All	0.22	0
Unigene41113_All	1.246	0
CL1530.Contig2_All	0.163	0
CL5596.Contig10_All	0.096	0
CL2810.Contig4_All	0.216	0
Unigene27474_All	0.406	0
CL1819.Contig5_All	2.103	0
CL6871.Contig2_All	0.296	0
CL6991.Contig1_All	0.383	0
CL3937.Contig1_All	0.166	0
CL115.Contig4_All	0.173	0
CL7420.Contig49_All	0.6	0
CL8743.Contig3_All	0.29	0
Unigene43651_All	1.086	0
Unigene26907_All	1.883	0
Unigene39898_All	1.306	0
Unigene36984_All	0.53	0
CL49.Contig7_All	0.15	0
CL5003.Contig2_All	0.656	0
CL2232.Contig3_All	0.126	0
Unigene493_All	0.286	0
CL902.Contig3_All	0.096	0
Unigene18508_All	1.026	0
CL1095.Contig3_All	0.72	0
CL1180.Contig10_All	0.7	0
Unigene40759_All	0.583	0
CL1962.Contig1_All	0.073	0
CL17.Contig10_All	0.13	0
Unigene41245_All	0.783	0
Unigene42204_All	0.776	0
CL192.Contig19_All	0.266	0
CL1749.Contig4_All	0.426	0
CL6722.Contig4_All	0.223	0
CL8.Contig18_All	0.08	0
CL9264.Contig2_All	0.126	0
Unigene42142_All	1.08	0
Unigene43281_All	1.063	0
Unigene29895_All	0.973	0
CL7129.Contig2_All	0.303	0
CL2005.Contig8_All	0.04	0
CL509.Contig3_All	0.16	0
Unigene39873_All	0.256	0
Unigene41881_All	0.793	0
Unigene41593_All	1.186	0
CL6015.Contig2_All	0.25	0
CL3021.Contig5_All	0.153	0
CL3291.Contig9_All	0.066	0
Unigene4012_All	0.11	0
CL1405.Contig3_All	0.88	0
CL155.Contig4_All	0.123	0
CL2956.Contig26_All	0.253	0
Unigene18543_All	1.34	0
Unigene37693_All	0.596	0
Unigene36487_All	1.23	0
Unigene34014_All	0.7	0
CL2879.Contig2_All	0.643	0
Unigene34960_All	0.416	0
CL4599.Contig2_All	0.513	0
Unigene39869_All	0.586	0
CL955.Contig3_All	0.16	0
CL880.Contig6_All	0.096	0
Unigene41892_All	1.176	0
Unigene41506_All	1.086	0
Unigene35713_All	0.23	0
Unigene41414_All	1.23	0
Unigene41829_All	1.293	0
Unigene40927_All	0.666	0
Unigene260_All	0.266	0
CL8798.Contig2_All	0.386	0
CL2659.Contig1_All	0.35	0
Unigene33903_All	1.116	0
Unigene42484_All	0.47	0
CL6839.Contig2_All	0.816	0
Unigene34164_All	0.69	0
CL8836.Contig2_All	0.05	0
CL3925.Contig4_All	0.466	0
Unigene24612_All	0.05	0
CL492.Contig1_All	0.396	0
CL5940.Contig2_All	0.303	0
CL8978.Contig2_All	0.176	0
CL8179.Contig2_All	1.013	0
Unigene34478_All	0.543	0
Unigene41834_All	1.416	0
Unigene40026_All	0.86	0
Unigene40403_All	0.793	0
Unigene43381_All	0.59	0
Unigene42975_All	1.22	0
Unigene40044_All	0.963	0
Unigene36745_All	0.64	0
Unigene33519_All	0.82	0
CL3612.Contig1_All	0.2	0
Unigene43500_All	0.2	0
CL4968.Contig2_All	0.26	0
CL7876.Contig1_All	0.266	0
CL7572.Contig1_All	0.53	0
Unigene47444_All	0	0.926
Unigene29333_All	0	1.103
Unigene44262_All	0	0.44
Unigene48670_All	0	0.986
Unigene38617_All	0	0.96
Unigene46214_All	0	0.836
CL9187.Contig1_All	0	0.57
Unigene51797_All	0	1.026
CL2176.Contig6_All	0	0.36
Unigene43980_All	0	0.756
CL825.Contig7_All	0	0.046
Unigene4986_All	0	0.126
CL858.Contig8_All	0	0.063
Unigene46672_All	0	0.886
CL3203.Contig4_All	0	0.79
Unigene47704_All	0	0.776
Unigene38115_All	0	0.746
Unigene46948_All	0	0.873
CL1106.Contig2_All	0	0.066
CL5075.Contig6_All	0	0.116
CL853.Contig3_All	0	0.053
CL4141.Contig7_All	0	1.12
Unigene26492_All	0	0.583
Unigene10242_All	0	1.47
Unigene51257_All	0	0.823
Unigene47281_All	0	0.663
Unigene38669_All	0	0.88
Unigene12927_All	0	1
Unigene45656_All	0	0.84
Unigene49843_All	0	0.683
Unigene2634_All	0	0.416
Unigene39524_All	0	0.636
Unigene47094_All	0	1.05
Unigene38420_All	0	1.033
CL7667.Contig4_All	0	0.103
CL5366.Contig1_All	0	0.203
CL4049.Contig1_All	0	0.133
Unigene7716_All	0	0.113
Unigene39141_All	0	1.036
Unigene24076_All	0	0.963
Unigene39796_All	0	1.413
CL3007.Contig8_All	0	0.163
CL5075.Contig7_All	0	0.146
Unigene50015_All	0	1.033
CL329.Contig4_All	0	0.873
Unigene2273_All	0	1.673
Unigene29688_All	0	1.09
CL7005.Contig3_All	0	1.133
Unigene38347_All	0	0.51
Unigene51272_All	0	1.056
CL5079.Contig2_All	0	0.21
CL583.Contig11_All	0	0.053
CL5887.Contig3_All	0	0.22
CL6698.Contig1_All	0	0.8
Unigene46928_All	0	0.903
CL2162.Contig10_All	0	0.096
CL4473.Contig3_All	0	0.49
Unigene38082_All	0	0.966
CL2066.Contig9_All	0	0.1
CL3872.Contig3_All	0	0.186
Unigene7083_All	0	0.07
CL1309.Contig6_All	0	0.076
CL7587.Contig2_All	0	0.44
CL425.Contig3_All	0	0.356
Unigene47306_All	0	0.853
Unigene10081_All	0	1.073
CL6599.Contig5_All	0	0.19
CL2204.Contig2_All	0	0.23
CL3373.Contig3_All	0	0.11
CL7558.Contig6_All	0	0.143
Unigene34764_All	0	0.466
Unigene2801_All	0	1.156
Unigene38678_All	0	1.5
Unigene43804_All	0	0.153
CL1050.Contig8_All	0	0.186
Unigene8912_All	0	0.093
Unigene3219_All	0	0.696
Unigene39516_All	0	0.743
Unigene39592_All	0	1.45
CL3094.Contig2_All	0	0.416
Unigene43757_All	0	0.47
CL37.Contig15_All	0	0.133
Unigene39420_All	0	0.663
CL447.Contig6_All	0	0.17
CL7573.Contig2_All	0	0.96
CL1724.Contig9_All	0	0.11
Unigene44394_All	0	0.836
CL1721.Contig4_All	0	0.243
Unigene18802_All	0	0.27
Unigene5918_All	0	0.283
CL6866.Contig5_All	0	0.213
CL1963.Contig3_All	0	0.076
CL6878.Contig2_All	0	0.253
Unigene45254_All	0	1.056
CL336.Contig2_All	0	0.33
Unigene2345_All	0	0.98
CL1666.Contig6_All	0	0.246
CL9272.Contig30_All	0	0.22
CL825.Contig4_All	0	0.246
CL1666.Contig4_All	0	0.276
CL973.Contig6_All	0	1.123
CL7050.Contig1_All	0	0.46
CL1668.Contig2_All	0	0.223
Unigene38880_All	0	0.71
CL4049.Contig4_All	0	0.6
CL7589.Contig7_All	0	0.163
Unigene47216_All	0	0.916
CL8482.Contig3_All	0	0.776
CL40.Contig4_All	0	0.303
CL1605.Contig7_All	0	0.22
CL8476.Contig17_All	0	0.256
CL5403.Contig4_All	0	1.636
Unigene30041_All	0	0.906
CL985.Contig8_All	0	0.683
CL825.Contig8_All	0	0.233
CL5528.Contig5_All	0	0.14
CL1440.Contig2_All	0	0.646
CL9272.Contig37_All	0	0.406
CL494.Contig3_All	0	0.403
Unigene5962_All	0	0.746
CL2599.Contig1_All	0	0.95
CL4764.Contig5_All	0	0.886
CL1960.Contig14_All	0	0.263
CL800.Contig10_All	0	0.366
CL9171.Contig4_All	0	0.296
Unigene49019_All	0	1.633
Unigene50716_All	0	1.193
CL2364.Contig3_All	0	0.373
Unigene27262_All	0	1.88
CL9175.Contig12_All	0	0.606
CL8836.Contig10_All	0	0.756
Unigene5750_All	0	0.463
Unigene5557_All	0	0.626
Unigene2597_All	0	1.803
CL368.Contig1_All	0	0.56
CL1558.Contig7_All	0	1.146
Unigene27022_All	0	1.173
CL9296.Contig5_All	0	2.273
CL356.Contig11_All	0	0.753
CL321.Contig11_All	0	1.136
CL9175.Contig6_All	0	1.346
CL9263.Contig4_All	0	3.17
CL9324.Contig19_All	0	0.906
CL1061.Contig2_All	0	7.69
CL9166.Contig7_All	0	3.196
CL9324.Contig21_All	0	4.316

## Sheet: Table S3
Table 3 Mature miRNAs
#miRNA id	mature	end pos (mature on hairpin)
miR-15c-5p_1	TAGCAGCGCATCATGGTTTGA	21
miR-212-5p_2	ACCTTGGCTCTAGACTGCTTAC	51
miR-142-5p_1	CCCATAAAGTAGAAAGCACTAC	51
miR-22a-3p	AAGCTGCCAGCTGAAGAACTGT	300
miR-212-5p	ACCTTGGCTCTAGACTGCTTACTG	51
miR-132c-3p	CAGTAAGCAGTCTAGAGCCAAG	271
miR-16c-5p	TAGCAGCACGTAAATATTGGCG	22
miR-16	TAGCAGCACGTAAATATTGGC	21
miR-551-5p	GAAACCAAGTGTGGGTGTGGCCT	272
miR-142a-3p	AGTGTTTCCTACTTTATGGATG	51
miR-212-3p_2	AACAGTCTACAGTCATGGCTA	51
miR-212	ACCTTGGCTCTAGACTGCTTACT	51
miR-100-5p_1	AACCCGTAGATCCGAACTTGT	51
miR-737-3p_2	AATCAAAATCTAAAGAAAAT	300
let-7a-2-3p_1	CTGTACAACCTCCTAGCTTTC	300
miR-22a-5p_1	AGTTCTTCACTGGCAAGCTTTA	51
miR-142a-5p	CATAAAGTAGAAAGCACTACT	51
miR-132	TAACAGTCTACAGCCATGG	51
miR-100-5p	AACCCGTAGATCCGAACTTGTG	51
miR-22	AAGCTGCCAGCTGAAGAACTG	51
miR-737-5p_2	TTTTTTTAGGTTTTGATT	51
miR-21-5p	TAGCTTATCAGACTGGTGTTGG	51
miR-737	GTTTTTTTAGGTTTTGATTTTT	51
miR-142-5p_2	CCCATAAAGTAGAAAGCACT	51
miR-132-5p	ACCGTGGCATTAGATTGTTACT	51
let-7a-2-3p	CTGTACAACCTCCTAGCTTTCC	300
miR-125c	TCCCTGAGACCCTAACTTGTGAC	51
miR-737-5p	GTTTTTTTAGGTTTTGATTTT	51
miR-21_1	TAGCTTATCAGACTGGTGTTGGC	51
miR-190a-3p	CTATATATCAAACATATTCCT	270
miR-19b_2	AGTTTTGCTGGTTTGCATTCAGC	272
miR-19b-5p_3	AGTTTTGCTGGTTTGCATTCAG	271
miR-9a-3p_1	TAAAGCTAGATAACCGAAAGTA	51
miR-190a-5p_1	TGATATGTTTGATATATTAGGTTG	273
miR-190a-5p	TGATATGTTTGATATATTAGGT	271
miR-190a-5p_2	TGATATGTTTGATATATTAGGTT	272
miR-184-5p	TCCTTATCACTTTTCCAGCCCA	22
miR-190-3p	ACTATATATCAAACATATTCCT	271
miR-184_1	TGGACGGAGAACTGATAAGGG	270
miR-184	TGGACGGAGAACTGATAAGGGC	271
miR-129-3p	AAGCCCTTACCCCAAAAAGCAT	271
miR-19a-5p_2	AGTTTTGCATAGTTGCACTAC	270
miR-18a-5p_3	TAAGGTGCATCTAGTGCAGATAG	272
miR-155-5p_1	TTAATGCTAATCGTGATAGGG	270
miR-155_2	TTAATGCTAATCGTGATAGGGG	271
miR-155_1	TTAATGCTAATCGTGATAGGGGTT	273
miR-155-5p	TTAATGCTAATCGTGATAGGGGT	272
miR-20a-5p_1	TAAAGTGCTTATAGTGCAGGTAG	23
miR-20a-5p	TAAAGTGCTTATAGTGCAGGTA	22
miR-18a-3p_3	ACTGCCCTAAGTGCTCCTTCT	270
miR-19a-3p_1	TGTGCAAATCTATGCAAAACTGATG	274
miR-19a-5p_4	CTAGTTTTGCATAGTTGCACTA	271
miR-18b-3p_4	CTGCCCTAAGTGCTCCTTCTG	270
miR-147_2	GTGTGCGGAAATGCTTCTGC	51
miR-9-3p_3	TCATACAGCTAGATAACCAAAGA	272
miR-9-5p	TCTTTGGTTATCTAGCTGTATGA	51
miR-19b-3p	TGTGCAAATCCATGCAAAACTGAT	273
miR-19b	TGTGCAAATCCATGCAAAACT	270
miR-19b_1	TGTGCAAATCCATGCAAA	267
miR-19a-5p_5	TAGTTTTGCATAGTTGCACTA	270
miR-19a-5p	TAGTTTTGCATAGTTGCACT	269
miR-9-1-3p	ATAAAGCTAGATAACCGAAA	51
miR-9b-3p	ATACAGCTAGATAACCAAAG	269
miR-460-5p_1	CCTGCATTGTACACACTGTGCG	51
miR-27a_1	TTCACAGTGGCTAAGTTCCGC	300
miR-460a-3p_1	CACAGCGCATACAATGTGGAT	51
miR-460-3p	CACAGCGCATACAATGTGGATG	51
miR-460-3p_1	ACAGCGCATACAATGTGGATG	51
miR-460-5p	CCTGCATTGTACACACTGTG	51
miR-181a	AACATTCAACGCTGTCGGTGAG	22
miR-181a-5p	AACATTCAACGCTGTCGGTGAGT	23
miR-181a-5p_1	AACATTCAACGCTGTCGGT	19
miR-26-5p	TTCAAGTAATCCAGGATAGG	20
miR-26a-5p	TTCAAGTAATCCAGGATAGGC	21
miR-27a	TTCACAGTGGCTAAGTTCCG	300
miR-9-7-3p	TAAAGCTAGAGAACCGAAAGTA	51
miR-23a-5p	GGATTCCTGGCAGAGTGATTTG	51
miR-199a-5p	CCCAGTGTTCAGACTACCTGT	270
miR-27a-3p	TTCACAGTGGCTAAGTTCCGCT	300
miR-133a-3p_1	TTTGGTCCCCTTCAACCAGCTG	300
miR-460	CACAGCGCATACAATGTGGATGC	51
miR-153-3p_2	TTGCATAGTCACAAAAGTGATCAT	51
miR-727-5p_1	TCAGTCTTCAATTCCTCCCA	51
miR-24b-3p_3	TGGCTCAGTTCAGCAGGAACCG	51
miR-214	TACAGCAGGCACAGACAGG	268
miR-727-5p	TCAGTCTTCAATTCCTCCCAGC	51
miR-23a-3-5p	GGATTCCTGGCAGAGTGATTT	51
miR-23a-5p_4	GATTCCTGGCAGAGTGATTT	51
miR-133a-2-5p	AGCTGGTAAAATGGAACCAAA	51
miR-153-5p	TCATTTTTGTGATGTTGCAGCT	51
miR-27e_1	TTCACAGTGGCTAAGTTCAGT	300
miR-26a-2-3p_1	CCTATTCATGATTACTTGCACT	271
miR-7565	TTCCTGCTGAACTGAGCCAGT	270
miR-181a-5-3p	ACCATCGACCGTTGACTGTGCC	271
miR-1a-3p	TGGAATGTAAAGAAGTATGTA	300
miR-1-2-5p	ACATACTTCTTTATGTACCCAT	51
miR-181b-5p_5	AACATTCATTGCTGTCGCTGGGTT	273
miR-199a-3p	ACAGTAGTCTGCACATTGGTTA	271
miR-181b-3p_3	CTCACTGAACAATGAGTGCAA	270
miR-24b-5p_2	TGCCTACTGAGCTGATAACAGT	51
miR-24b-5p_1	GTGCCTACTGAGCTGATAACAGT	51
miR-19d	TGTGCAAACCCATGCAAAACTG	51
miR-218-5p	TTGTGCTTGATCTAACCATGT	51
miR-106a-5p	TAAAGTGCTTACAGTGCAGGTA	51
miR-103-3p_1	AGCAGCATTGTACAGGGCTATG	51
miR-18a-5p_1	TAAGGTGCATCTAGTGTAGTTA	51
miR-25-3-5p	AGGCGGAGACTTGGGCAATTGCC	51
miR-19d-3p_1	TGTGCAAACCCATGCAAAACTGA	51
miR-103-3p	AGCAGCATTGTACAGGGCTATGA	51
miR-103	AGCAGCATTGTACAGGGCTAT	51
miR-18a-3p_1	ACTGCCCTAGTTGCTCCTTCTGGC	51
miR-93	AAAAGTGCTGTTTGTGCAGGTAG	51
miR-20b-5p_3	CAAAGTGCTCACAGTGCAGGTA	51
miR-218a	TTGTGCTTGATCTAACCATGTG	51
miR-194b-5p	TGTAACAGCATCTCCATATGGA	51
miR-106a	TAAAGTGCTTACAGTGCAGGT	51
miR-93_1	AAAAGTGCTGTTTGTGCAGGTA	51
miR-25-3p	CATTGCACTTGTCTCGGTCTGA	300
miR-218b_3	TTGTGCTTGATCTAACCATG	51
miR-20b-5p	CAAAGTGCTCACAGTGCAGGTAG	51
miR-33-5p_1	GTGCATTGTAGTTGCATTGCA	270
miR-10a-5p	TACCCTGTAGATCCGAATTTGTGT	51
miR-338a-3-5p	AACAATATCCTGGTGCTGCCTGAGT	51
miR-338	TCCAGCATCAGTGATTTTGTTG	51
miR-7552a-5p	TTACAATTAAAGGATATTTCTT	22
miR-338-3p_3	TCCAGCATCAGTGATTTTGTT	51
miR-2187-3p	TTACAGGCTATGCTAATCTATGC	272
miR-2187-3p_1	TTACAGGCTATGCTAATCTATG	271
miR-10a	TACCCTGTAGATCCGAATTTGTG	51
miR-10a-5p_1	TACCCTGTAGATCCGAATTTGT	51
miR-30c_1	TGTAAACATCCTACACTCTCGG	271
miR-456	CAGGCTGGTTAGATGGTTGTCA	271
miR-456-3p	CAGGCTGGTTAGATGGTTGTC	270
miR-217	TACTGCATCAGGAACTGATTGG	271
miR-107-3p_1	AGCAGCATTGTACAGGGCTATC	300
miR-30b-3p_1	CTTTCAGTCGGATGTTTGCAG	270
miR-202-5p_5	TTTCCTATGCATATACTTCTT	21
miR-202-5p	TTTCCTATGCATATACTTCTTT	271
miR-216b_1	TAATCTCTGCAGGCAACTGTGA	22
miR-2187	TTAATTAGTATAGCCTGTTTTAG	51
miR-107b_1	AGCAGCATTGTACAGGGCT	300
miR-217-5p_1	ATACTGCATCAGGAACTGATTG	271
miR-107-5p	AGCTTCTTTACAGTGTTGCC	51
miR-107-5p_1	AGCTTCTTTACAGTGTTGCCTTGT	51
miR-202-3p_2	AAAGAGGCATAGGGCATGGGAAA	272
miR-202-5p_3	AAAGAGGCATAGGGCATGGGAA	271
miR-146a	TGAGAACTGAATTCCATAGATGG	272
miR-107-5p_2	AGCTTCTTTACAGTGTTGCCTTG	51
miR-2187-5p_1	TTAATTAGTATAGCCTGTTTTA	51
miR-216a	AAATCTCAGCTGGCAACTGTGA	22
miR-30e-5p_4	TGTAAACATCCTTGACTGGAAGCTG	274
miR-30e-5p_2	TGTAAACATCCTTGACTGGAAGC	23
miR-30e-5p	TGTAAACATCCTTGACTGGAAG	22
miR-30a-5p_2	TGTAAACATCCTTGACTGGAAGCT	24
miR-99a-5p	AACCCGTAGATCCGATCTTGTG	22
miR-99-5p	AACCCGTAGATCCGATCTTGT	21
let-7c-2-3p	CTGTACAGCCTCCTAGCTTTCC	271
let-7c_1	TGAGGTAGTAGGTTGTATGGT	270
let-7c-5p	TGAGGTAGTAGGTTGTATGGTT	271
miR-142-3p_2	TGTAGTGTTTCCTACTTTATGG	271
miR-142a-3p_1	TGTAGTGTTTCCTACTTTATGGA	272
miR-142b-3p	TGTAGTGTTTCCTACTTTATGGAT	273
miR-142-3p_1	TGTAGTGTTTCCTACTTTATG	270
miR-132b-3p	TAACAATCTAAAGCCACGGTCG	271
miR-132-5p_2	ACCGTGGCTTTAGATTGTTA	51
miR-212-3p_3	TAACAGTCTACAGTCATGGC	51
miR-130a-3p	CAGTGCAATGTTAAAAGGGCA	270
miR-130a-3p_2	CAGTGCAATGTTAAAAGGGCATT	272
miR-130a	CAGTGCAATGTTAAAAGGGCAT	271
miR-301a-3p_1	GTGCAATAGTATTGTCAAAGCA	271
miR-144-3p_3	CTACAGTATAGATGATGTAC	300
miR-194-5p_1	TGTAACAGCAACTCCATGT	51
miR-223	TGTCAGTTTGTCAAATACCC	269
miR-223_2	TGTCAGTTTGTCAAATACCCC	270
miR-132-3p_1	TAACAGTCTACAGCCATGGTCG	300
miR-451	AAACCGTTACCATTACTGAGTT	51
miR-194a	TGTAACAGCAACTCCATGTGG	51
miR-451_1	AAACCGTTACCATTACTGAGTTT	51
miR-192	ATGACCTATGAATTGACAGCC	51
miR-144-3p	TACAGTATAGATGATGTACTAT	51
miR-144-5p_6	GGATATCATCTTATACTGTAAGT	51
miR-125b-5p_1	TCCCTGAGACCCTAACTTGTGA	271
miR-192a-2-3p	CCTGTCAGTTCTGTAGGCCACT	51
miR-21b-3p	CGACAACAGTCTGTAGGCTGTC	271
miR-144_2	AGGATATCATCTTATACTGTAA	51
miR-144-3p_5	TACAGTATAGATGATGTACT	51
miR-144	CTACAGTATAGATGATGTACT	51
miR-194-3p_1	CCAGTGGAGGTGCTGTTACCTG	300
miR-8159-5p	TCAGTAACTGGAATCTGTCCCTGC	273
miR-144_1	TACAGTATAGATGATGTACTA	51
miR-144-3p_1	CACTACAGTATAGATGATGTACTA	51
miR-142	TCCATAAAGTAGAAAGCACTAC	271
miR-142-3p_3	GTAGTGTTTCCTACTTTATGG	270
miR-142-3p	GTAGTGTTTCCTACTTTATGGA	271
miR-194-5p_2	TGTAACAGCAACTCCATGTGGAA	51
miR-132b-5p	ACCATGGCTGTAGACTGTTAC	270
miR-132b	ACCATGGCTGTAGACTGTTACC	271
miR-223-5p	GTGTATTTGACAAGCTGAGTT	21
miR-34b_1	AGGCAGTGTTGTTAGCTGATTGT	51
miR-192-5p_1	TGACCTATGAATTGACAGCCA	51
miR-301d-5p	CTCTGACTTCATTGCACTACT	21
miR-100	AACCCGTAGATCCGAACTT	19
miR-301_1	CAGTGCAATAGTATTGTCAAAGCA	273
miR-301a_1	CAGTGCAATAGTATTGTCAAAG	271
miR-301	CAGTGCAATAGTATTGTCAAAGC	272
miR-301b-3p_2	CAGTGCAATAGTATTGTCAAAGCAT	274
miR-192-3p_2	CCTGTCAGTTCTGTAGGCCACTG	51
let-7c-3p	CTGTACAACCTTCTAGCTTTCC	271
miR-212_1	TAACAGTCTACAGTCATGGCT	51
miR-132a	ACCGTGGCTTTAGATTGTTACT	51
miR-125a-2-3p	ACGGGTTAGGCTCTTGGGACGC	271
miR-194	TGTAACAGCAACTCCATGTGGA	51
miR-301a-5p_1	GCTCTGACTTCATTGCACTACT	22
miR-301a-5p_2	GCTCTGACTTCATTGCACTAC	21
miR-142b	CATAAAGTAGAAAGCACTACTA	22
miR-142-5p_3	CATAAAGTAGAAAGCACTAC	20
miR-212a-5p	ACCTTGGCTTTAGACTGCTTACT	51
miR-21	TAGCTTATCAGACTGGTGTTG	21
miR-212-3p_4	TAACAGTCTACAGTCATGGCTAC	51
miR-214_3	GTACAGCAGGCACAGACAG	51
miR-24-5p	GTGCCTACTGAACTGGTATCAGT	51
miR-24a-5p	TGCCTACTGAACTGGTATCAGT	51
miR-24b	TGGCTCAGTTCAGCAGGAAC	51
miR-27d-3p	TTCACAGTGGCTAAGTTC	300
miR-101a	TACAGTACTGTGATAACTGAAG	300
miR-199-5p_2	CCCAGTGTTCAGACTACCTGTT	51
miR-214b-3p	CACAGCAAGTGTAGACAGGCA	270
miR-181a_1	AACATTCAACGCTGTCGGTGA	270
miR-181a-5p_2	AACATTCAACGCTGTCGGTGAGTT	273
miR-27b-5p_2	AGAGCTTAGCTAATTGGTGAGC	51
miR-33b_1	GTGCATTGTTGTTGCATTG	268
miR-27e	TTCACAGTGGCTAAGTTCAGTG	300
miR-23a-3p_1	ATCACATTGCCAGGGATTTCCA	300
miR-101-3p	GTACAGTACTGTGATAACTGAA	51
miR-101-2-5p	TCAGTTATCACAGTGCTGATGC	51
miR-199-3p_3	TACAGTAGTCTGCACATTGGTT	51
miR-9a-1-3p	TAAAGCTAGAGAACCGAATGTAT	272
miR-9-4-3p_1	TAAAGCTAGAGAACCGAATGTA	271
miR-101-3p_1	TACAGTACTGTGATAACTGA	51
miR-101a-3p	GTACAGTACTGTGATAACTGA	51
miR-27c-5p_2	AGAGCTTAGCTAATTGGTGAG	51
miR-181b-3p_2	CTCACTGAACGATGAATGCA	269
miR-181b-5p_2	AACATTCATTGCTGTCGGTGGG	22
miR-214-3p_1	TACAGCAGGCACAGACAGGCAGA	51
miR-214_2	ACAGCAGGCACAGACAGGCAGA	51
miR-725-3p	TTCAGTCATTGTTTCTGGTAGT	51
miR-101-2-5p_1	TCAGTTATCACAGTGCTGATGCT	51
miR-199-3p_2	ACAGTAGTCTGCACATTGGTTAG	51
miR-199-3p_1	TACAGTAGTCTGCACATTGG	300
miR-214-5p_1	TGCCTGTCTACACTTGCTGTGC	51
miR-214-5p	GCCTGTCTACACTTGCTGTGC	51
miR-214_1	ACAGCAGGCACAGACAGGCAG	51
miR-199-5p_1	CCCAGTGTTCAGACTACCTGTTC	51
miR-181a-3p_1	ACCATCGACCGTTGATTGTACC	271
miR-199b_1	TAACCAATGTGCAGACTACTGT	271
miR-722_1	TTTTTTGCAGAAACGTTTCAGATT	273
miR-193-3p	AACTGGCCTACAAAGTCCCA	300
miR-218-3p_1	CATGGTTCTGTCAAGCACCATG	271
miR-7132b-5p	GACTTGGTCAAAGCTCCTCAGC	51
miR-193b-3p	ACTGGCCTACAAAGTCCCAGTT	51
miR-365	AGGGACTTTTAGGGGCAGCT	51
miR-7132b-3p	TGAGGCGTTTAGAACAAGTTCA	51
miR-365_1	TAATGCCCCTAAAAATCCTTAT	51
miR-137b-3p	TTATTGCTTGAGAATACGCGTAG	300
miR-193a-3p	AACTGGCCTACAAAGTCCCAGT	51
miR-365b-5p	AGGATTTTTAGGGGCATTATGA	271
miR-30d_2	TGTAAACATCCCCGACTGGAAG	271
miR-30d-5p_2	TGTAAACATCCCCGACTGGAAGCT	273
miR-30d-5p	TGTAAACATCCCCGACTGGAAGC	272
miR-187-3p	TCGTGTCTTGTGTTGCAGCC	51
miR-9-3p_2	TAAAGCTAGATAACCGAAAGT	300
miR-489-3p	GTGACATCATATGTACGGCTGC	271
miR-187_2	TCGTGTCTTGTGTTGCAGCCAGT	51
miR-138-5p	AGCTGGTGTTGTGAATCAGGCCG	272
miR-489_1	AGTGACATCATATGTACGGCTGC	272
miR-489	TGACATCATATGTACGGCTGCT	271
miR-30b-5p_1	TGTAAACATCCTACACTCAGCT	22
miR-30a	CTTTCAGTCTGATGTTTGC	268
miR-30a-3p_3	CTTTCAGTCTGATGTTTGCTGC	271
miR-219a	TGATTGTCCAAACGCAATTCT	51
miR-219-3p	GGAGTTGTGGATGGACATCACG	300
miR-187	GGCTGCAACACAGGACAT	51
miR-30c-5p	TGTAAACATCCTACACTCTCAG	271
miR-30c-5p_3	TGTAAACATCCTACACTCTCAGCT	273
miR-30c-5p_1	TGTAAACATCCTACACTCTCAGCTG	274
miR-30c	TGTAAACATCCTACACTCTCAGC	272
miR-219-3p_1	GGAGTTGTGGATGGACATCACGC	300
miR-138-3-3p	CTACTTCCCAACACCAGGGTC	270
miR-125b-2-3p_1	CAGGTGAGGTCCTTGGGAAC	300
let-7d-5p_1	TGAGGTAGTTGGTTGTATGGTT	51
miR-489-5p	TGGTCGTATGTATGACGTCATT	271
miR-30e-5p_1	TGTAAACATCCTTGACTGG	19
miR-30e	CTTTCAGTCGGATGTTTGC	268
miR-30a-3p_1	CTTTCAGTCGGATGTTTGCAGC	271
miR-219-5p_1	TGATTGTCCAAACGCAATTCTT	51
miR-125b-5p	TCCCTGAGACCCTTAACCTGTGA	51
miR-125a-5p	TCCCTGAGACCCTTAACCT	51
miR-187_1	TCGTGTCTTGTGTTGCAGCCA	300
miR-722	TTTTTTGCAGAAACGTTTCAG	270
miR-152-3p	TCAGTGCATAACAGAACTTTG	270
miR-152_3	TCAGTGCATAACAGAACTTTGT	271
miR-152_2	TCAGTGCATAACAGAACTTTGTC	272
miR-338-3p	TCCAGCATCAGTGATTTTGTTGC	51
miR-7132a-5p	GACTTGGTCAAAGCTCCTCAGT	271
miR-23a	ATCACATTGCCAGGGATTTCC	300
miR-196b_1	TAGGTAGTTTCAAGTTGTTGGG	22
miR-199a-3p_1	CAGTAGTCTGCACATTGGTTA	270
miR-23a-5p_1	GAATTCCTGGCAGAGTGATTT	51
miR-33-2-5p	GTGCATTGTAGTTGCATTGCAT	271
miR-199-3p	ACAGTAGTCTGCACATTGGTT	270
miR-181a-3-3p_1	ACCATCGAGTGTTGAGTGTACC	51
miR-33a-3p_1	CAATGTGTCTGCAGTGCAGTA	270
miR-722-3p	TTTGCAGAAACGTTTCAGATTT	271
miR-24-3p	TGGCTCAGTTCAGCAGGAACAG	51
miR-27c-3p_1	TTCACAGTGGTTAAGTTCTGCC	51
miR-150_2	ACTCCCAATCCTTGTACCAGT	51
miR-33-5p_2	GTGCATTGTAGTTGCATTGCATG	272
miR-33-5p	GTGCATTGTAGTTGCATTGC	269
miR-137_1	TTATTGCTTGAGAATACGCGTA	271
miR-27c-3p_2	TTCACAGTGGTTAAGTTCTGC	51
miR-338-5p_5	AACAACATCCTGGTGCTGCCTGAGT	51
miR-27c-3p	TTCACAGTGGTTAAGTTCTG	300
miR-137	TTGCTTGAGAATACGCGTAGCT	271
miR-137-5p_1	ACGGGTATTCTTGGGTTGATAA	271
let-7a-3-3p_1	AACTATACAGTCTATTGCCT	269
miR-1388-5p_1	AGGACTGTCCAACCTGAGAATG	51
miR-135b-1-3p	CATGTAGGGTTTAAAGCCATTG	271
miR-462_2	TAACGGAACCCATAATGCAGCTG	51
miR-200a_1	AACACTGTCTGGTAACGA	51
let-7a-3p	CTATACAATCTACTGTCTTTCC	271
let-7f-1-3p	CTATACAATCTACTGTCTTT	269
let-7a-3-3p	CTATACAATCTACTGTCTTTC	270
miR-29b-3p_1	TAGCACCATTTGAAATCAGTGTT	51
miR-133a-5p	AGCTGGTAAAATGGAACCAAATC	51
miR-10b-5p_2	TACCCTGTAGAACCGAATTTGTG	51
miR-29b_2	TAGCACCATTTGAAATCAGTGT	300
miR-1388-3p_1	ATCTCAGGTTCGTCAGCC	300
miR-205	AGATTTCAGTGGTGTGAAGTGT	271
miR-205-3p	GATTTCAGTGGTGTGAAGTGTA	271
miR-133-3p	TTTGGTCCCCTTCAACCAGCT	51
miR-196-5p	TAGGTAGTTTCATGTTGTTGG	51
let-7h	TGAGGTAGTAAGTTGTGTTGTT	271
miR-133a-3p	TTGGTCCCCTTCAACCAGCTGT	51
miR-1388	ATCTCAGGTTCGTCAGCCCATGA	51
miR-26-3p	GGCCTATTCTTGATTACTTGTTT	300
miR-200b-5p_1	CATCTTACGAGGCAGCATTGGA	51
miR-133a-5p_1	AGCTGGTAAAATGGAACCAAAT	51
let-7e-3p	TAACTATACAATCTACTGTCTTTC	273
miR-135b-3p	ATATAGGGATGGAAGCCATGCA	51
miR-135a-3p_1	TATAGGGATGGAAGCCATGCA	51
miR-200b	TAATACTGCCTGGTAATGATG	51
miR-26a-4-3p	CCTATTCTTGATTACTTGTTTC	300
miR-429a	TAATACTGTCTGGTAATGCCGT	51
miR-196_1	TAGGTAGTTTCATGTTGTTG	51
let-7g_2	TGAGGTAGTAGTTTGTATAGTT	271
let-7g_1	TGAGGTAGTAGTTTGTATAG	269
miR-29b-3p	TAGCACCATTTGAAATCAGTG	51
let-7a-3p_2	CTATACAGTCTACTGTCTTTC	300
miR-429	TAATACTGTCTGGTAATGCCG	51
miR-124-5p	CGTGTTCACAGCGGACCTTGAT	271
miR-124-5p_2	CGTGTTCACAGCGGACCTTGA	270
miR-135b	TATGGCTTTTTATTCCTATCTG	51
miR-29b-3-5p	ACCGATTTCTTTTGGTGTTCAGA	51
miR-10c-5p_1	TACCCTGTAGAACCGAATTTGTGTG	51
miR-124a-5p	GTTCACAGCGGACCTTGAT	268
miR-1388-3p	ATCTCAGGTTCGTCAGCCCATG	51
miR-1388b-5p	CATGGGCTGACGAACCTGAGATT	272
miR-135a-5p_1	TATGGCTTTTTATTCCTATCTGA	51
miR-200b-3p_2	TAATACTGCCTGGTAATGATGAT	51
miR-200a-3p	TAACACTGTCTGGTAACGATGT	51
miR-1	TGGAATGTAAAGAAGTATGTAT	51
miR-429-3p	TAATACTGTCTGGTAATGCCGTC	51
miR-29a-3p	TAGCACCATTTGAAATCAGT	300
miR-200a-3p_1	TAACACTGTCTGGTAACGATGTT	51
miR-462	GTAACGGAACCCATAATGC	51
let-7h-3p	CTATACAACTTACTGCCTTCCT	300
miR-200b-3p	TAATACTGCCTGGTAATGATGA	51
miR-196a-4-3p	TCGGCAACAAGAAACTGCCTTGA	51
miR-205a	TCCTTCATTCCACCGGAGTCTG	22
miR-462_1	TAACGGAACCCATAATGCAGCT	51
miR-135c_1	TATGGCTTTCTATTCCTATGTGA	272
miR-135c	TATGGCTTTCTATTCCTATGTG	271
miR-429-5p_1	GTCTTACCAGACATGGTTAG	51
miR-26-3-3p	CCTATTCTTGATTACTTG	51
miR-200a	TAACACTGTCTGGTAACGATG	51
miR-196a-5p	TAGGTAGTTTCATGTTGTTGGG	51
miR-1338-5p	AGGACTGTCCAACCTGAGAAT	51
miR-29a-3p_1	TAGCACCATTTGAAATCGGTT	300
let-7e	TGAGGTAGTAGATTGAAT	18
miR-34b-5p	TGGCAGTGTCTTAGCTGGTTG	270
miR-34a-5p	TGGCAGTGTCTTAGCTGGTT	269
miR-34a	TGGCAGTGTCTTAGCTGGTTGT	271
miR-34a-5p_2	TGGCAGTGTCTTAGCTGGTTGTT	272
miR-181b	AACATTCATTGCTGTCGGTGG	51
miR-2188-3p_5	GCTGTGTGAGGTCAGACCTATC	271
miR-9-5p_2	TCTTTGGTTATCTAGCTGTA	51
miR-2188-5p_1	AAGGTCCAACCTCACATGTCCT	22
miR-2188-5p_2	AAGGTCCAACCTCACATGTCC	21
miR-181b-5p	AACATTCATTGCTGTCGGTGGGTT	51
miR-455-3p_4	TGCAGTCCATGGGCATATACA	270
miR-22b-5p	CGTTCTTCACTGGCTAGCTTTA	51
miR-27b-3p	TTCACAGTGGCTAAGTTCTGCA	51
miR-27b-5p	CAGAGCTTAGCTGATTGGTGAACA	51
miR-27b-5p_3	AGAGCTTAGCTGATTGGTGAACA	51
miR-23b	ATCACATTGCCAGGGATTACCAC	51
miR-27b-3p_1	TTCACAGTGGCTAAGTTCTGC	51
miR-23b-3p_1	ATCACATTGCCAGGGATTACC	300
miR-27-5p	AGAGCTTAGCTGATTGGTGAAC	51
miR-7a-3-3p	CAACAAATCACAGTCTGCCAAA	300
miR-23b-5p_5	GGGTTCCTGGCGTGCTGATTT	51
miR-181a-2-3p_2	ACCATCGACCGTTGACTGTACC	51
miR-181a-3p	ACCATCGACCGTTGACTGTAC	51
miR-455-3p_3	ATGCAGTCCATGGGCATATACAC	272
miR-455-3p	GCAGTCCATGGGCATATACAC	270
miR-23b-5p	GGGTTCCTGGCGTGCTGATT	51
miR-181b-5p_4	AACATTCATTGCTGTCGGTGGGT	51
miR-27b-5p_1	AGAGCTTAGCTGATTGGTGAACAG	51
miR-23b_1	ATCACATTGCCAGGGATTACCA	51
miR-7_2	TGGAAGACTAGTGATTTTGTT	51
miR-24b-3p	TGGCTCAGTTCAGCAGGA	51
miR-455-5p	TATGTGCCCTTGGACTACATC	270
miR-455-5p_2	TATGTGCCCTTGGACTACAT	269
miR-22b-3p_1	AAGCTGCCAGTTGAAGAGCTGT	51
miR-22b-5p_1	CGTTCTTCACTGGCTAGCTTT	51
miR-24	TGGCTCAGTTCAGCAGGAACAGG	51
miR-3618	GATTTCCAATAATTGAGACAGT	271
miR-181b-5p_1	AACATTCATTGCTGTCGGTG	51
miR-7a	TGGAAGACTAGTGATTTTGTTGTT	51
miR-122b-3p	AAACACCATTGTCACACTCCA	51
miR-126-5p_2	CATTATTACTTTTGGTACGC	51
miR-101b-3p	GTACAGTACTATGATAACT	51
miR-301a-5p	TTTGACAATGTTGCACTACT	269
miR-101b-5p_1	TCAGTTATCATGGTACCGGTGCT	51
miR-101b-5p	CAGTTATCATGGTACCGGTGCTGT	51
miR-101b	TACAGTACTATGATAACTGAA	300
miR-122b-5p	TTTAGTGTGATAATGGCGTTTG	51
miR-122-3p_4	CAAACGCCATTATCACACT	268
miR-126-3p	CTCGTACCGTGAGTAATAATGC	300
miR-126a-3p	TCGTACCGTGAGTAATAATGC	300
miR-199-5p	CCCAGTGTTCAGACTACCTGTTCA	51
miR-126-3p_1	CGCGTACCAAAAGTAATAATG	270
miR-126-5p_1	CATTATTACTTTTGGTACGCG	51
miR-126a	TCGTACCGTGAGTAATAATGCA	51
miR-218b_1	TTGTGCTTGATCTAACCATGCA	271
miR-218b	TTGTGCTTGATCTAACCATGC	270
miR-101b_2	TACAGTACTATGATAACTGAAG	300
miR-101b_1	GTACAGTACTATGATAACTGA	51
miR-455-5p_1	TATGTGCCCTTGGACTACATCG	271
miR-126-3p_5	TCGTACCGTGAGTAATAATG	300
miR-455-3p_6	GCAGTCCATGGGCATATACA	269
miR-455-3p_5	GCAGTCCATGGGCATATACACT	271
miR-122_2	AACGCCATTATCACACTAA	268
miR-122-3p_3	AACGCCATTATCACACTAAATA	271
miR-122-3p_5	AACGCCATTATCACACTAAAT	270
miR-455-3p_2	TGCAGTCCATGGGCATATAC	269
miR-455-3p_1	TGCAGTCCATGGGCATATACAC	271
miR-203a	GTGAAATGTTTAGGACCACTTG	51
miR-203b-5p	AGTGGTTCTCAACAGTTCAACA	51
miR-103b-3p	AGCAGCATTGTACAGGGCTATGAA	300
miR-203-5p_2	AGTGGTTCTCAACAGTTCAACAG	51
miR-124-4-5p	TGTGTTCACAGTGGACCTTGAT	271
miR-124-3p_1	TAAGGCACGCGGTGAATGCCA	270
miR-124a_1	TAAGGCACGCGGTGAATGCC	269
miR-1788-5p	GGCTTGTTTTAAGTTGCCTG	51
miR-16b_1	TAGCAGCACGTAAATATTGGAG	51
miR-16-5p_1	TAGCAGCACGTAAATATTGGAGT	51
miR-19c-3p	TGTGCAAATCCATGCAAAACTG	300
miR-1788-5p_1	GGCTTGTTTTAAGTTGCCTGCG	51
miR-92a-3p	TATTGCACTTGTCCCGGCCTGT	51
miR-1788-3p_1	CAGGCAGCTAAAGCAAGTCTG	300
miR-19b-3p_1	TGTGCAAATCCATGCAAAACTGA	51
miR-19c-4-5p	AGTTTTGCTGGTTTGCTTTCAG	51
miR-15a_3	TAGCAGCACGGAATGGTTTGTG	51
miR-17a-5p_2	CAAAGTGCTTACAGTGCAGGTAG	51
miR-18b-5p_1	TAAGGTGCATCTAGTGCAGAT	51
miR-1788_2	CAGGCAGCTAAAGCAAGTC	51
miR-153b-3p	TTGCATAGTCACAAAAATGAGC	51
miR-153b-5p	GTCATTTTTGTGGTTTGCAGCT	51
miR-375_1	TTTGTTCGTTCGGCTCGCGTTA	51
miR-17	CAAAGTGCTTACAGTGCA	51
miR-18a-3p_2	ACTGCCCTAAGTGCTCCTTCTG	300
miR-16a-5p_1	TAGCAGCACGTAAATATTGG	51
miR-20a	TAAAGTGCTTATAGTGCAGGT	51
miR-19a-3p	TGTGCAAATCTATGCAAAACTG	51
miR-148_1	TCAGTGCATTACAGAACTTTGT	271
miR-148	TCAGTGCATTACAGAACTTT	269
miR-10b-5p_1	TACCCTGTAGAACCGAATTTGT	271
miR-19a-3p_3	TGTGCAAATCTATGCAAAACTGA	51
miR-92-3p	TATTGCACTTGTCCCGGCCTG	51
miR-1788_1	GGCTTGTTTTAAGTTGCCTGCGA	51
miR-18a-5p	TAAGGTGCATCTAGTGCAGATA	51
miR-15a_5	TAGCAGCACGGAATGGTTTG	51
miR-26a-3p	CCTATTCGGGATGACTTGGTTC	51
miR-734-5p	GAACTATTCTGCAACATTTGTT	51
let-7g	TGAGGTAGTTGTTTGTACAGT	270
let-7j	TGAGGTAGTTGTTTGTACAGTT	271
miR-8160-5p	AGAATAATGCCAGCAGTCGGCC	22
let-7k-5p	TGAGGTAGTAGATTGAATAGTT	22
miR-724	TTAAAGGGAATTTGCGACTGTT	51
miR-499-5p	TTAAGACTTGCAGTGATGTTTA	51
let-7f-5p	TGAGGTAGTAGATTGTATAGTT	22
miR-726	TTCACTACTAGCAGAACTCGG	51
miR-29c_1	TAGCACCATTTGAAATCG	267
miR-499-3p_1	AACATCACTTTAAGTCTGTGCT	51
miR-29a_1	AGCACCATTTGAAATCGGTTAC	271
miR-724-3p	CAGCCACACCTTCCTTTTAAGA	51
miR-29c-3p	TAGCACCATTTGAAATCGGT	269
miR-205a-5p	TCCTTCATTCCACCGGAGTCTGT	51
miR-499_1	TTAAGACTTGCAGTGATGTTT	51
miR-499_2	TTAAGACTTGCAGTGATGTTTAG	51
let-7f-3p	CTATACAATCTATTGCCTTCCC	271
let-7f-3p_1	CTATACAATCTATTGCCTTCC	270
miR-135a	TATGGCTTTCTATTCCTATGT	51
miR-133b-3p_3	TTTGGTCCCCTTCAACCAGCTA	271
miR-133-3p_1	TGGTCCCCTTCAACCAGC	267
miR-206-3p	TGGAATGTAAGGAAGTGTGTG	270
miR-206	TGGAATGTAAGGAAGTGTGTGG	271
miR-124a	TCAAGGTCCGCTGTGAACAC	269
miR-133b	TTGGTCCCCTTCAACCAGCTA	270
miR-124-3p	TAAGGCACGCGGTGAATGCCAA	51
miR-9-1-5p	CTTTCGGTTATCTAGCTTTAT	270
miR-204-3p_2	GCAGGGACAGCAAAGGGATGC	270
miR-129-5p	CTTTTTGCGGTCTGGGCTTGCT	51
miR-204_1	TTCCCTTTGTCATCCTATGCCT	271
miR-204	TTCCCTTTGTCATCCTATGC	269
miR-183-3p_2	GTGAATTACCATAGGGCCATA	270
miR-183-3p_3	GTGAATTACCATAGGGCCATAAA	272
miR-135-5p	TATGGCTTTTTATTCCTATGTGAT	51
miR-183_2	ATGGCACTGGTAGAATTCACTG	271
miR-210-3p	ACTGTGCGTGTGACAGCG	300
miR-182-3p_3	TGGTTCTAGACTTGCCAAC	268
miR-210_1	CTGTGCGTGTGACAGCGGCT	51
miR-210-3p_1	CTGTGCGTGTGACAGCGGCTA	51
miR-140-3p_2	ACCACAGGGTAGAACCACGG	269
miR-140-3p_1	ACCACAGGGTAGAACCACGGAC	271
let-7a-5p	TGAGGTAGTAGGTTGTATAGT	51
miR-210-5p	AGCCACTGACTAACGCACAT	51
miR-7a_1	TGGAAGACTAGTGATTTTGTTGT	51
miR-7a-4-3p	CAACAAGTCACAGTCTACCTC	51
miR-135a-5p	TATGGCTTTTTATTCCTATGTGA	51
miR-138	AGCTGGTGTTGTGAATCAGGCC	271
miR-138_1	AGCTGGTGTTGTGAATCAGGC	270
miR-190_1	TGATATGTTTGATATATTAGG	51
let-7i-3p_2	CTGCGCAAGCTACTGCCTTGCTA	272
let-7i-3p_1	CTGCGCAAGCTACTGCCTTGCT	271
miR-210-5p_2	AGCCACTGACTAACGCACATTG	51
miR-140-5p	CAGTGGTTTTACCCTATGGTAG	271
miR-140-5p_2	CAGTGGTTTTACCCTATGGT	269
miR-210-3p_2	CTGTGCGTGTGACAGCGGCTAA	51
miR-210b-5p	TTAGCCGCTGTCACACGCAC	20
miR-9-3p_1	ATAAAGCTAGATAACCGAAAGT	300
miR-129b-3p_1	AAGCCCTTACCCCAAAAAGCA	300
miR-183_1	TATGGCACTGGTAGAATTCACT	271
let-7i-3p	TGCGCAAGCTACTGCCTTGCT	270
miR-9-5p_1	TCTTTGGTTATCTAGCTGTATG	51
miR-140-3p	CCACAGGGTAGAACCACGGAC	270
miR-140-3p_4	TACCACAGGGTAGAACCACGGAC	272
miR-140-3p_3	TACCACAGGGTAGAACCACGG	270
miR-140-3p_5	TACCACAGGGTAGAACCACGGA	271
miR-138-3p_1	GCTATTTCACAACACCAGGGT	270
miR-140-5p_3	AGTGGTTTTACCCTATGGTAG	270
miR-190b	TGATATGTTTGATATTCGGTTG	51
miR-219-5p	TGATTGTCCAAACGCAATTCTTG	51
miR-125b-1-3p_1	ACAGGTGAGGTCCTCGGGAA	51
miR-190b-3p	ACTAAATATCAGACATATTCCTA	300
miR-138-2-3p_1	GCTTCTTCACAACACCAGGGT	270
miR-7	TGGAAGACTAGTGATTTTGTTG	51
miR-196	TAGGTAGTCTCATGTTGTTGGG	271
miR-125a	TCCCTGAGACCCTTAACCTGTG	51
miR-125a-3p	ACAGGTGAGGTCCTCGGGAACA	51
miR-7147	TGTACCATGCTGGTAGCCAGT	270
miR-124c-3p	TCAAGGTCCGCTGTGAACACGG	51
miR-137-3p_2	TATTGCTTAAGAATACGCGTAG	271
miR-137-5p_2	ACGGGTATTCTTGGGTGGATAATA	273
miR-137-5p	ACGGGTATTCTTGGGTGGATAAT	272
miR-728	ATACTAAGTACACTACGTTTA	270
miR-124	TAAGGCACGCGGTGAATGCCAAG	272
miR-137-3p_3	TTATTGCTTAAGAATACGCGTA	271
miR-137-3p	TTATTGCTTAAGAATACGCGTAG	272
miR-124-5p_1	CGTGTTCACAGCGGACCTT	268
miR-124a-3p	TTAAGGCACGCGGTGAATGCCA	271
miR-153a-5p_1	GTCATTTTTGTGATGTTGCAGCT	272
miR-153-3p	TTGCATAGTCACAAAAGTGA	269
miR-153-3p_1	TTGCATAGTCACAAAAGTGAT	270
miR-153a-3p	TTGCATAGTCACAAAAGTGATC	271
miR-124c-5p	CATTCACCGCGTGCCTTAATT	51
miR-26a-5p_1	TTCAAGTAATCCAGGATAGGCT	51
miR-153c-3p	TTGCATAGTCACAAAAATGATC	300
miR-222a-5p_3	GCTCAGTAGTCAGTGTAGAT	269
miR-459-5p	TCAGTAACAAGGATTCATCCTGT	51
miR-222	AGCTACATCTGGCTACTGGG	269
miR-222a	AGCTACATCTGGCTACTGGGTCTC	273
miR-222_1	AGCTACATCTGGCTACTGG	268
miR-221_1	AGCTACATTGTCTGCTGGG	268
miR-221-3p	AGCTACATTGTCTGCTGGGTTTC	272
miR-222a-5p	TGCTCAGTAGTCAGTGTAGATCC	272
miR-222a_1	TGCTCAGTAGTCAGTGTAGATC	271
miR-26b	TTCAAGTAATCCAGGATAGGTT	271
miR-459-5p_2	TCAGTAACAAGGATTCATCCTG	51
miR-128_1	TCACAGTGAACCGGTCTCTT	269
miR-128-3p_1	TCACAGTGAACCGGTCTCTTT	270
miR-128-1-5p	CGGGGCCGGGACGCTGTCTGAGA	272
miR-459-5p_1	AGTAACAAGGATTCATCCTGTT	51
miR-182-5p	TTTGGCAATGGTAGAACTCACA	51
miR-129-1-3p	GAAGCCCTTACCCCAAAAAGT	300
miR-29c	CTGGTTTCACATGGTGGTTTAGA	51
miR-135b_1	TATGGCTTTTTATTCCTAC	51
miR-129-3-3p	AAGCCCTTACCCCAAAAAGTAT	300
miR-182_2	TTTGGCAATGGTAGAACTCACAC	51
miR-182-3p	GTGGTTCTAGACTTGCCAACT	51
miR-183-5p	ATGGCACTGGTAGAATTCA	51
let-7a-5p_1	TGAGGTAGTAGGTTGTATAGTT	51
let-7i_1	TGAGGTAGTAGTTTGTGCTGT	21
let-7i	TGAGGTAGTAGTTTGTGCTGTT	22
miR-96-5p_1	TTGGCACTAGCACATTTTTGCT	51
miR-96-5p	TTTGGCACTAGCACATTTTTGCT	51
miR-96-3p_1	CAATTATGTGTAGTGCCAATAT	300
miR-182_1	TTTGGCAATGGTAGAACTCACACT	51
let-7a-3p_3	CTATACAACTTACTGTCTTTC	300
miR-182-3p_4	GTGGTTCTAGACTTGCCAACTA	51
miR-182-3p_1	TGGTTCTAGACTTGCCAACTA	51
let-7b-5p_1	TGAGGTAGTAGGTTGTGTGGT	51
miR-135b_2	TATGGCTTTTTATTCCTACGTGA	51
let-7b-3p	CTATACAACCTACTGCCTTCC	300
let-7a-3-3p_2	CTATACAACTTACTGTCTTTCC	300
let-7b_1	TGAGGTAGTAGGTTGTGTGGTT	51
miR-183	TATGGCACTGGTAGAATTCACTGT	51
miR-183_3	TATGGCACTGGTAGAATTCACTG	51
miR-183-3p_1	TGAATTACCATAGGGCCATA	51
miR-129	CTTTTTGCGGTCTGGGCTTGC	51
miR-29a_2	TAGCACCATTTGAAATCGGTTA	300
miR-182	TTTGGCAATGGTAGAACTCACACTG	51
miR-31-5p	AGGCAAGATGTTGGCATAGCT	51
miR-15b-5p_2	TAGCAGCACATCATGTTTTGC	21
miR-31-5p_1	AGGCAAGATGTTGGCATAGCTG	51
miR-730a-3p	CACAGCGCCTGCAATGTGGAGG	271
miR-130d-3p	CAGTGCAATATTAAAAGGGCA	300
miR-301b-5p_4	GCTTTGACGATGTTGCACTACT	51
miR-130c_1	CAGTGCAATATTAAAAGGG	51
miR-301b-3p_3	CAGTGCAATAGTATTGTC	51
miR-301c	CAGTGCAATAGTATTGTCATAGC	51
miR-130a-5p_5	ACTCTTTCCCTGTTGCACTACT	51
miR-301c-3p	CAGTGCAATAGTATTGTCATAG	51
miR-130a-3p_3	CAGTGCAATATTAAAAGGGCAT	300
miR-130a-2-3p	CAGTGCAATAATGAAAGGGCATC	51
miR-454-5p_3	ACCCTATCAATATTGCCTCTGC	51
miR-130b_1	CAGTGCAATAATGAAAGGGCAT	51
miR-301b-5p_2	GCTTTGACGATGTTGCACTAC	51
miR-130b-3p	CAGTGCAATAATGAAAGGGC	51
miR-454-5p_1	ACCCTATCAATATTGCCTCTGCT	51
miR-145-3p_1	GGATTCCTGGAAATACTGTTCT	271
miR-145	TCCAGTTTTCCCAGGAAT	267
miR-145-3p	GATTCCTGGAAATACTGTTCT	270
miR-143_1	TGAGATGAAGCACTGTAGCTC	270
miR-143_2	TGAGATGAAGCACTGTAGCTCG	271
miR-143	TGAGATGAAGCACTGTAGCT	269
miR-145-5p	GTCCAGTTTTCCCAGGAATCCC	271
miR-145-5p_2	GTCCAGTTTTCCCAGGAATCCCT	272
miR-145_1	GTCCAGTTTTCCCAGGAATCCCTT	273
miR-145-5p_1	CAGTTTTCCCAGGAATCC	267
miR-143-5p_1	GGTGCAGTGCTGCATCTCTGGT	271
miR-143-5p_3	GGTGCAGTGCTGCATCTCTGG	270
miR-145-3p_2	ATTCCTGGAAATACTGTTCTT	270
miR-449	AGGCAGTGTCTTGTTAGCTGGTTG	51
miR-430d_1	TAAGTGCTTCTCTTTGGGGTTG	51
miR-9a-3p	ATAAAGCTAGATAACCGAAAG	300
miR-9-4-5p	ACTTTCGGTTATCTAGCTTTA	21
miR-9-4-3p	ATAAAGCTAGATAACCGAAAGTA	300
miR-221-3p_2	AGCTACATTGTCTGCTGGGTTT	271
miR-221-5p_2	AACCTGGCATACAATGTAGATTTCTGT	27
miR-222a-5p_1	TGCTCAGTAGGCAGTGTAGATCCT	24
miR-221-5p_4	ACCTGGCATACAATGTAGATTTCTGT	275
miR-221-5p_1	ACCTGGCATACAATGTAGATTT	22
miR-222a-3p	AGCTACATCTGGCTACTGGGTC	271
miR-222-3p_1	AGCTACATCTGGCTACTGGGTCT	272
miR-216a_2	TAATCTCAGCTGGCAACTGTG	113
miR-216-5p	TAATCTCAGCTGGCAACTGTGAG	115
miR-216a_1	TAATCTCAGCTGGCAACTGTGA	114
miR-92b-3p	TATTGCACTCGTCCCGGCCTCC	271
miR-92b	TATTGCACTCGTCCCGGCCTC	270
miR-7a-2-3p	CAACAAGTCCCAGTCTGCCTCT	300
miR-7_1	TGGAAGACTAGTGATTTTGTTGTG	51

## Sheet: Table S4
Table 4 Novel miRNAs
miRNA id	Chromosome	Strand	Sequence(mature)	Sequence(star)	Start	End	Sequence(precursor)	Tag info
novel_mir1	UXGA01000012.1	-	aaugacacguuuucucccggaau	aaccgggaauuucgugucagc	6102612	6102674	aaugacacguuuucucccggaaugcugaggacugugaaugcaaccgggaauuucgugucagc	tag16145_212,tag209_929,tag39559_2576,tag8348_24,tag7481_10,tag40186_319,tag12389_13,tag8063_205,tag8539_15506,tag33480_506,tag5014_38,tag10828_3714
novel_mir2	UXGA01000012.1	+	uaguuugauacacagcacaaua	gauguugaguaucaaacugu	3300222	3300283	gauguugaguaucaaacuguauguuauauaugucauauauaguuugauacacagcacaaua	tag15636_5227,tag27400_39,tag22636_81,tag1922_10,tag2878_477,tag19885_12,tag17864_21,tag16717_102,tag20672_10,tag31924_283,tag36682_13,tag22319_9064,tag15031_11,tag7930_334,tag37273_273,tag27701_868
novel_mir3	UXGA01000015.1	-	uaagucucacaccagugcaaa	cugcucaggugugggaccaua	7502650	7502707	uaagucucacaccagugcaaaacaaaaaucaugacgcugcucaggugugggaccaua	tag11145_966,tag24949_16,tag11486_643,tag9146_118,tag2169_12,tag710_167,tag9361_35,tag10171_624,tag6831_980
novel_mir4	UXGA01000011.1	-	cacauucaucgcugucggugggu	ucgccggucgaugaaugacaa	20948228	20948288	cacauucaucgcugucgguggguugguguuacugucaacucgccggucgaugaaugacaa	tag27715_16,tag2690_53,tag1632_38,tag3400_452,tag32266_789,tag40640_618,tag32893_1365
novel_mir5	UXGA01000047.1	-	cgcugcgaucuauugaaaguc	gguuucguacguagcagagc	12950	13000	gguuucguacguagcagagcagcgugggacgcugcgaucuauugaaaguc	tag20260_18,tag14891_12,tag39531_38,tag32651_297,tag8876_28,tag24675_40,tag33468_404,tag3670_26,tag5256_70,tag8011_21,tag7576_13,tag9088_41,tag24055_117,tag28354_72,tag34198_42,tag8363_113,tag25470_12,tag2606_72,tag36338_29,tag30412_31,tag11303_39,tag30038_221,tag36746_196,tag17366_45,tag31438_185,tag30197_40,tag36446_71,tag2007_155,tag15297_98
novel_mir6	UXGA01000019.1	-	cugauuucauuuggugacguag	uagcaccauaugaaaucag	18393199	18393258	cugauuucauuuggugacguagauguuuguacccagucucuagcaccauaugaaaucag	tag27555_291
novel_mir7	UXGA01000011.1	+	caaauucgcuucuaggggagu	uacccuguagauccggauuugu	19478278	19478343	uacccuguagauccggauuuguguaaaaaucauuaaaacaaucacaaauucgcuucuaggggagu	tag22310_509,tag17193_49,tag5527_138,tag2335_34,tag18435_126,tag12513_660,tag15260_218,tag28157_81
novel_mir8	UXGA01000006.1	-	gagccagcugauuuugggugucg	ccaccuccaaucugcugacugcu	22029627	22029684	ccaccuccaaucugcugacugcugaauucaaccagagccagcugauuuugggugucg	tag30884_1175,tag22865_20
novel_mir9	UXGA01000021.1	+	ggauagguugauuucaucgugu	gugaugaaaucacucuauguuc	19561954	19562013	gugaugaaaucacucuauguuccugcgugcugauacaggauagguugauuucaucgugu	tag4365_287
novel_mir10	UXGA01000016.1	-	uaggcgugucacugcgugucac	ugcgcacggggccacgcccugc	10080898	10080952	uaggcgugucacugcgugucacagucacugcuugcgcacggggccacgcccugc	tag9106_249,tag19055_28,tag17489_143,tag5408_321
novel_mir11	UXGA01000003.1	-	auacuaaguauacuacguuuac	aaauguaguagacuauaaguau	6041158	6041218	aaauguaguagacuauaaguauacaucaaacucuaaguauacuaaguauacuacguuuac	tag12430_41,tag31801_220,tag25027_173
novel_mir12	UXGA01000013.1	+	gacguuagcucugguggugaug	caccuccccugcaaacgucc	5225246	5225306	caccuccccugcaaacguccagugacgcagagguaauggacguuagcucugguggugaug	tag35617_51,tag17491_86,tag20986_43,tag6735_29,tag2127_37
novel_mir13	UXGA01000024.1	+	uagcagcacaucauuacuggu	caguaugauaugugcugcuccu	12972246	12972307	uagcagcacaucauuacugguaguucuucuguguguuaccaguaugauaugugcugcuccu	tag36933_66,tag33454_198,tag33442_31891,tag14602_184,tag19916_92,tag8078_4375,tag30007_238,tag39202_99,tag24698_10,tag14959_454,tag30221_86,tag23917_36535
novel_mir14	UXGA01000006.1	+	uacccuguagaaccgaau	uggguucuaggggaguc	20937556	20937618	uacccuguagaaccgaauguguguggagcugccucagucacagauuggguucuaggggaguc	tag13282_51
novel_mir15	UXGA01000012.1	-	cccaguguucagacuacc	uggagcucagccugacag	20335687	20335740	cccaguguucagacuaccugcuggaagcccagagguggagcucagccugacag	tag15245_51
novel_mir16	UXGA01000016.1	+	cagcagcacgaucaauacugga	caauauuuacgugcugcuaca	17393745	17393811	cagcagcacgaucaauacuggaggcuucagcuagagucuuuacuccaauauuuacgugcugcuaca	tag17836_43,tag28454_11,tag26528_243,tag30029_66,tag2858_10
novel_mir17	UXGA01001371.1	-	aggcaguguaauguuagcuga	agcucacacugcucugcugcc	17587	17642	aggcaguguaauguuagcugauguuucuucugccagcucacacugcucugcugcc	tag16159_92
novel_mir18	UXGA01000004.1	-	aauugcacaguauccaucugca	cagguggaugacuucucaauuuc	5644627	5644693	cagguggaugacuucucaauuucaauacuaaucagaaugaaagaaauugcacaguauccaucugca	tag3779_287,tag35810_71
novel_mir19	UXGA01002301.1	+	gucacuaccucaucugaac	ggugaugaugaugacag	13398	13468	ggugaugaugaugacaguuugucuucuccugaaacuugaugaaggcuuucagucacuaccucaucugaac	tag29391_35
novel_mir20	UXGA01000019.1	+	uuuggcaaugguagaacuca	gguggcugugacguggugca	11095923	11095976	gguggcugugacguggugcacucucccacaguguuuggcaaugguagaacuca	tag28202_145,tag17566_12
novel_mir21	UXGA01000017.1	-	uggcucagcaggaacagu	uguuuuacaggagauuuc	6033936	6033997	uggcucagcaggaacaguucacacugaacucugugugugugacuguuuuacaggagauuuc	tag34417_11
novel_mir22	UXGA01000007.1	-	uauugcacuuguccccuga	agggguccaaagucagacau	13700274	13700323	uauugcacuuguccccugauuuauuauggagggguccaaagucagacau
novel_mir23	UXGA01000011.1	-	agcugacagaguggagagugg	gcucucccgcucugucauucucu	9629814	9629873	agcugacagaguggagaguggucggccugcauucuugcucucccgcucugucauucucu	tag17065_54
novel_mir24	UXGA01000001.1	+	uucuccagcggcacucugccugu	aggacggucuggagaugg	5148999	5149066	uucuccagcggcacucugccuguaaugcaccgcguggcgccgugccagcaggacggucuggagaugg	tag1543_55
novel_mir25	UXGA01000009.1	+	gcguucccaggccagcugagc	ccagcguguccugggucuucccc	26046899	26046955	gcguucccaggccagcugagcaacauagucgccccagcguguccugggucuucccc
novel_mir26	UXGA01000011.1	+	aucucaaucagugaugagacagcu	gaaccucaucacugugggugagaugg	20170134	20170207	gaaccucaucacugugggugagauggcagcgacacacuguggcugacugaucucaaucagugaugagacagcu	tag38020_10,tag34597_26
novel_mir27	UXGA01000014.1	-	agauguccauacacaauucuug	agaauugcguuuggacaaucagu	10765775	10765842	agauguccauacacaauucuugggguugaauuugaguuuacucaagaauugcguuuggacaaucagu	tag30171_44
novel_mir28	UXGA01000001.1	+	agaccuguagauacaagcuugu	aaguucggaucuacggguucgg	3459095	3459154	agaccuguagauacaagcuuguggugucaguuaacacaaguucggaucuacggguucgg	tag38815_10,tag39002_148,tag5711_23,tag37961_661
novel_mir29	UXGA01002201.1	+	uggcggcgggcggcgggcggcgggc	cggggacggccggcacaacgugcccaa	76537	76610	cggggacggccggcacaacgugcccaacaucauccucacggguggguguggcggcgggcggcgggcggcgggc	tag9001_18

## Sheet: Table S5
Table 5 Differentially expressed miRNA
miRNA id	Expression(FM)	Expression(SBM50)	log2Ratio(SBM50/FM)
miR-199b_1	1.42667	976.46	9.3993
miR-9-3p_3	0.001	4.24333	9.21771
miR-23a-3-5p	0.001	1.70033	7.88253
miR-194-5p_1	127.34	13888.8	6.7866
miR-9-4-5p	0.001	0.247	5.10809
novel_mir29	0.001	0.227333	5.03009
miR-219-5p_1	0.001	0.163667	4.5606
miR-143_2	1346.61	26829.5	4.33571
novel_mir21	0.001	0.154	4.31959
miR-455-5p_1	5.14667	91.4267	4.18723
miR-222	4.42667	82.5	4.10065
miR-132-5p_2	0.0403333	0.37	3.08256
miR-31-5p	72.1133	533.933	2.84468
miR-133-3p	11.4467	75.1767	2.61338
miR-196-5p	224.437	1208.83	2.46376
miR-142-3p_1	116.387	653.293	2.42562
miR-101b_2	1.79333	9.59	2.26553
miR-212	0.194	0.873667	2.18209
miR-218-5p	25.5233	112.147	2.14373
miR-7_2	72.617	317.253	2.07985
miR-338-3p_3	21.26	81.6767	1.93115
miR-221_1	26.91	102.86	1.88044
miR-16c-5p	211.877	804.307	1.86884
miR-20b-5p	0.170333	0.6	1.82979
miR-212-3p_4	0.0966667	0.35	1.8077
miR-10a-5p_1	102.133	364.113	1.78538
miR-155_2	9.24667	32.9967	1.78142
miR-196	14.4933	50.2833	1.75825
miR-20a-5p	17.56	58.89	1.73411
miR-2187-5p_1	13.0737	42.8633	1.69925
miR-10b-5p_1	484.143	1539.51	1.63715
miR-204	0.35	1.08	1.60862
miR-24	367.59	1131.09	1.58819
miR-30e-5p_4	16.0933	43.9733	1.49133
let-7i-3p_1	1.62367	4.7	1.41555
miR-223-5p	3.13667	8.47667	1.39313
miR-93_1	10.9673	29.9937	1.36033
miR-212-3p_3	0.21	0.546667	1.34559
miR-140-5p_3	109.173	296.417	1.31438
miR-183_3	7.41733	19.1967	1.29243
novel_mir12	0.933667	2.31	1.27789
miR-184_1	7.33	16.8433	1.21356
miR-21-5p	14872.5	35142.4	1.1869
miR-27b-5p_3	0.840333	2.137	1.18681
miR-18a-5p_3	5.64	13.0933	1.17994
miR-142-5p_1	12.1067	29.1433	1.17543
miR-181a	1444.96	3254.84	1.14528
miR-132a	3.11667	6.91333	1.1334
miR-206	0.500333	1.10333	1.13318
miR-184	24.3633	52.7433	1.12678
let-7f-1-3p	1.15333	2.57	1.11448
miR-212_1	5.22333	11.2967	1.08585
miR-221-5p_4	1.29667	2.75333	1.05571
miR-499-5p	0.424	0.930333	1.05571
miR-155-5p	37.15	78.5767	1.04582
miR-194b-5p	761.19	398.357	-1.00529
miR-124a_1	5.95333	3.23	-1.0334
miR-196a-5p	1020.69	524.643	-1.03379
miR-29a-3p	33.3267	15.4533	-1.07758
miR-100-5p_1	4601.14	2161.64	-1.08465
miR-7147	41.1667	20.5167	-1.09125
miR-124-3p_1	25.8867	13.3733	-1.09577
miR-192-3p_2	243.813	115.18	-1.10538
miR-143_1	40518.2	20302.3	-1.13417
miR-459-5p_1	5.08	2.42333	-1.1477
miR-1788_2	7.59333	3.46	-1.22401
miR-459-5p_2	5234.51	2299.11	-1.24723
miR-21b-3p	55	25.12	-1.25428
miR-142-3p_2	528.87	218.907	-1.25911
miR-124a-3p	7.13	3.10333	-1.32606
miR-124	0.76	0.316667	-1.33623
miR-133a-3p_1	130.53	49.5833	-1.40487
novel_mir9	2.85333	1.14733	-1.46177
miR-7_1	52.2133	19.35	-1.49087
miR-338	80.3333	26.5667	-1.59946
miR-34a-5p_2	93.8233	31.9367	-1.60023
miR-183_1	20.3867	4.084	-2.29315
miR-222_1	80.3933	12.5867	-2.70686
miR-203a	107.207	16.98	-2.72573
miR-212-5p	0.713667	0.0973333	-3.00491
miR-203b-5p	2.137	0.260667	-3.02364
miR-27e	861.093	81.22	-3.44564
miR-205a-5p	6.22	0.593333	-3.45534
miR-205a	16.8	1.23	-3.82723
miR-219-5p	0.183333	0.014	-3.84028
miR-181a_1	1223.15	10.3633	-6.92391
miR-24-3p	535.893	3.16667	-7.49953
miR-9-5p	3.72333	0.001	-9.20593
let-7i-3p	4.334	0.001	-9.44362
miR-199a-3p	287.397	0.293333	-9.92547
miR-199-3p_2	673.83	0.66	-10.0726
miR-10b-5p_2	603.963	0.303333	-11.022
Note: bold font is novel miRNA

## Sheet: Table S6
Table 6 Specific and high expressed miRNA in SBM50 diet
miRNA id	Expression (FM)	Expression (SBM50)
miR-143_1	40518.2	20302.3
miR-21-5p	14872.5	35142.4
miR-143_2	1346.61	26829.5
miR-194-5p_1	127.34	13888.8
miR-9-3p_3	0.001	4.24333
miR-23a-3-5p	0.001	1.70033
miR-9-4-5p	0.001	0.247
novel_mir29	0.001	0.227333
miR-219-5p_1	0.001	0.163667
novel_mir21	0.001	0.154
The data in the table is the TPM values

## Sheet: Table S7
Table 7 Differentilly expressed miRNA and their targed genes
miRNA_id	Target_id
let-7i-3p_1	CL1266.Contig8_All
miR-101b_2	CL6052.Contig1_All
miR-10a-5p_1	Unigene8192_All
miR-10b-5p_1	Unigene14427_All
miR-10b-5p_2	CL361.Contig10_All
miR-10b-5p_2	CL7949.Contig13_All
miR-10b-5p_2	Unigene14427_All
miR-124	Unigene19060_All
miR-124	Unigene25266_All
miR-132-5p_2	Unigene17872_All
miR-132-5p_2	Unigene23798_All
miR-132-5p_2	Unigene24800_All
miR-132-5p_2	Unigene7187_All
miR-132a	Unigene23798_All
miR-133-3p	CL8692.Contig9_All
miR-133-3p	Unigene21894_All
miR-133a-3p_1	CL1905.Contig12_All
miR-133a-3p_1	CL2558.Contig1_All
miR-133a-3p_1	CL9175.Contig6_All
miR-133a-3p_1	CL9340.Contig2_All
miR-133a-3p_1	Unigene45109_All
miR-140-5p_3	Unigene7624_All
miR-142-5p_1	CL6398.Contig2_All
miR-143_1	CL2201.Contig4_All
miR-143_1	Unigene8093_All
miR-143_2	CL7589.Contig7_All
miR-143_2	Unigene2006_All
miR-143_2	Unigene37781_All
miR-143_2	Unigene8093_All
miR-16c-5p	CL1185.Contig4_All
miR-16c-5p	CL5106.Contig2_All
miR-16c-5p	Unigene122_All
miR-16c-5p	Unigene6183_All
miR-16c-5p	Unigene9911_All
miR-1788_2	Unigene4294_All
miR-181a	Unigene8181_All
miR-183_1	CL8713.Contig4_All
miR-183_1	Unigene2950_All
miR-183_1	Unigene49382_All
miR-183_3	CL65.Contig14_All
miR-183_3	CL8713.Contig4_All
miR-183_3	Unigene49382_All
miR-183_3	Unigene6425_All
miR-184	CL1131.Contig27_All
miR-184	CL1131.Contig5_All
miR-184	CL2604.Contig2_All
miR-184	Unigene12282_All
miR-184	Unigene15379_All
miR-184	Unigene30083_All
miR-184	Unigene3341_All
miR-184	Unigene9734_All
miR-184_1	CL1131.Contig27_All
miR-184_1	CL1131.Contig5_All
miR-184_1	Unigene12282_All
miR-184_1	Unigene15379_All
miR-184_1	Unigene30083_All
miR-184_1	Unigene9734_All
miR-18a-5p_3	CL5145.Contig3_All
miR-18a-5p_3	Unigene13614_All
miR-18a-5p_3	Unigene16829_All
miR-18a-5p_3	Unigene16830_All
miR-192-3p_2	CL1211.Contig2_All
miR-192-3p_2	CL2005.Contig8_All
miR-192-3p_2	CL2604.Contig9_All
miR-192-3p_2	CL3052.Contig4_All
miR-192-3p_2	CL3478.Contig2_All
miR-192-3p_2	CL395.Contig21_All
miR-192-3p_2	CL4472.Contig7_All
miR-192-3p_2	CL6143.Contig2_All
miR-192-3p_2	CL6872.Contig10_All
miR-192-3p_2	CL9257.Contig9_All
miR-192-3p_2	Unigene43066_All
miR-196	CL4654.Contig2_All
miR-196	CL7786.Contig3_All
miR-196	Unigene16944_All
miR-196-5p	CL4654.Contig2_All
miR-196-5p	Unigene30804_All
miR-196a-5p	CL98.Contig4_All
miR-199a-3p	CL7169.Contig5_All
miR-203b-5p	CL4758.Contig1_All
miR-203b-5p	CL576.Contig1_All
miR-205a	CL2768.Contig5_All
miR-205a	CL6444.Contig1_All
miR-205a	CL737.Contig11_All
miR-205a	Unigene2826_All
miR-205a-5p	CL2134.Contig6_All
miR-205a-5p	CL6444.Contig1_All
miR-205a-5p	CL737.Contig11_All
miR-205a-5p	Unigene2826_All
miR-20a-5p	CL8081.Contig7_All
miR-20b-5p	CL1258.Contig2_All
miR-20b-5p	CL1258.Contig5_All
miR-20b-5p	CL2358.Contig5_All
miR-20b-5p	CL336.Contig2_All
miR-20b-5p	CL5538.Contig2_All
miR-20b-5p	CL5828.Contig4_All
miR-20b-5p	Unigene22948_All
miR-20b-5p	Unigene8826_All
miR-212	CL4788.Contig4_All
miR-212-3p_3	CL3045.Contig2_All
miR-212-3p_4	CL2408.Contig1_All
miR-212-3p_4	CL2408.Contig6_All
miR-212-3p_4	CL3045.Contig2_All
miR-212-3p_4	Unigene16633_All
miR-212-5p	CL155.Contig2_All
miR-212-5p	CL155.Contig8_All
miR-212-5p	CL4788.Contig4_All
miR-212-5p	Unigene23668_All
miR-212-5p	Unigene35476_All
miR-212-5p	Unigene5704_All
miR-212-5p	Unigene6165_All
miR-212-5p	Unigene6416_All
miR-212-5p	Unigene7692_All
miR-212_1	CL3045.Contig2_All
miR-21b-3p	CL2523.Contig1_All
miR-21b-3p	CL6717.Contig3_All
miR-21b-3p	CL9108.Contig6_All
miR-21b-3p	Unigene5434_All
miR-221-5p_4	CL1140.Contig4_All
miR-221-5p_4	CL117.Contig6_All
miR-221-5p_4	CL2007.Contig1_All
miR-221-5p_4	CL2173.Contig3_All
miR-221-5p_4	CL2173.Contig4_All
miR-221-5p_4	CL2647.Contig4_All
miR-221-5p_4	CL7454.Contig2_All
miR-221-5p_4	Unigene117_All
miR-221-5p_4	Unigene13678_All
miR-221-5p_4	Unigene3304_All
miR-221-5p_4	Unigene4057_All
miR-221-5p_4	Unigene43890_All
miR-221-5p_4	Unigene4845_All
miR-221-5p_4	Unigene48726_All
miR-221-5p_4	Unigene5872_All
miR-221-5p_4	Unigene8488_All
miR-221-5p_4	Unigene8616_All
miR-221_1	CL825.Contig2_All
miR-221_1	Unigene20454_All
miR-221_1	Unigene41588_All
miR-222	CL1776.Contig2_All
miR-222	CL1776.Contig5_All
miR-222_1	CL1776.Contig5_All
miR-223-5p	CL5570.Contig7_All
miR-24	CL1092.Contig5_All
miR-24	CL1274.Contig3_All
miR-24	CL1310.Contig11_All
miR-24	CL1347.Contig9_All
miR-24	CL1787.Contig3_All
miR-24	CL1787.Contig4_All
miR-24	CL1905.Contig12_All
miR-24	CL1962.Contig1_All
miR-24	CL2047.Contig2_All
miR-24	CL2224.Contig3_All
miR-24	CL2375.Contig18_All
miR-24	CL2443.Contig3_All
miR-24	CL2445.Contig1_All
miR-24	CL2957.Contig1_All
miR-24	CL5570.Contig6_All
miR-24	CL592.Contig7_All
miR-24	CL6883.Contig2_All
miR-24	CL729.Contig5_All
miR-24	CL7357.Contig2_All
miR-24	CL7589.Contig11_All
miR-24	CL802.Contig17_All
miR-24	CL9324.Contig10_All
miR-24	CL9324.Contig11_All
miR-24	CL9324.Contig21_All
miR-24	CL9324.Contig9_All
miR-24	Unigene17538_All
miR-24	Unigene19897_All
miR-24	Unigene25223_All
miR-24	Unigene26996_All
miR-24	Unigene31830_All
miR-24	Unigene3753_All
miR-24	Unigene4850_All
miR-24	Unigene50817_All
miR-24	Unigene8175_All
miR-24	Unigene8192_All
miR-24-3p	CL1092.Contig5_All
miR-24-3p	CL1274.Contig3_All
miR-24-3p	CL1962.Contig1_All
miR-24-3p	CL2224.Contig3_All
miR-24-3p	CL2235.Contig3_All
miR-24-3p	CL7589.Contig11_All
miR-24-3p	CL8955.Contig18_All
miR-24-3p	CL8955.Contig6_All
miR-24-3p	Unigene24573_All
miR-24-3p	Unigene25223_All
miR-24-3p	Unigene45776_All
miR-24-3p	Unigene5131_All
miR-27e	CL1080.Contig1_All
miR-29a-3p	CL8692.Contig7_All
miR-30e-5p_4	CL3070.Contig3_All
miR-31-5p	CL2604.Contig2_All
miR-31-5p	Unigene10768_All
miR-338	CL4354.Contig24_All
miR-338	Unigene20043_All
miR-338	Unigene28615_All
miR-338-3p_3	Unigene20043_All
miR-338-3p_3	Unigene28615_All
miR-34a-5p_2	CL105.Contig25_All
miR-34a-5p_2	CL1409.Contig8_All
miR-34a-5p_2	CL1549.Contig4_All
miR-34a-5p_2	CL1568.Contig1_All
miR-34a-5p_2	CL1868.Contig7_All
miR-34a-5p_2	CL2962.Contig1_All
miR-34a-5p_2	CL3325.Contig2_All
miR-34a-5p_2	CL361.Contig10_All
miR-34a-5p_2	CL4072.Contig2_All
miR-34a-5p_2	CL447.Contig9_All
miR-34a-5p_2	CL522.Contig1_All
miR-34a-5p_2	CL5713.Contig1_All
miR-34a-5p_2	CL594.Contig2_All
miR-34a-5p_2	CL6870.Contig1_All
miR-34a-5p_2	CL7067.Contig1_All
miR-34a-5p_2	CL7973.Contig2_All
miR-34a-5p_2	CL8624.Contig6_All
miR-34a-5p_2	CL9286.Contig4_All
miR-34a-5p_2	Unigene14652_All
miR-34a-5p_2	Unigene15290_All
miR-34a-5p_2	Unigene21528_All
miR-34a-5p_2	Unigene29244_All
miR-34a-5p_2	Unigene31216_All
miR-34a-5p_2	Unigene4698_All
miR-34a-5p_2	Unigene5615_All
miR-459-5p_1	CL8081.Contig7_All
miR-7_2	Unigene22336_All
miR-93_1	CL8935.Contig8_All
novel_mir21	CL3059.Contig6_All
novel_mir21	CL581.Contig10_All
novel_mir21	CL8890.Contig3_All
novel_mir21	CL9166.Contig2_All
novel_mir21	Unigene10999_All
novel_mir21	Unigene23965_All
novel_mir21	Unigene9297_All
novel_mir29	CL1809.Contig3_All
novel_mir29	CL2414.Contig3_All
novel_mir29	CL5077.Contig3_All
novel_mir29	CL592.Contig7_All
novel_mir29	CL7691.Contig1_All
novel_mir29	CL8856.Contig9_All
novel_mir29	Unigene4359_All
novel_mir29	Unigene5060_All
novel_mir29	Unigene6832_All
novel_mir9	Unigene30018_All

## Sheet: Table S8
Table 8 KEGG enriched TOP20 pathway of differential target genes
Pathway ID	Pathway Name	Term Candidate Gene Num	Total Candidate Gene Num	Rich Ratio	P-value	Q-value
ko04145	Phagosome	15	121	0.019305	3.5749e-06	0.000865126
ko05152	Tuberculosis	14	121	0.016568	4.1903e-05	0.00507026
ko04380	Osteoclast differentiation	8	121	0.0144665	0.00451944	0.235376
ko04650	Natural killer cell mediated cytotoxicity	8	121	0.0154143	0.0030891	0.235376
ko04978	Mineral absorption	5	121	0.0207469	0.00556719	0.235376
ko05226	Gastric cancer	11	121	0.0113402	0.00583577	0.235376
ko04152	AMPK signaling pathway	7	121	0.014553	0.00753814	0.260604
ko04721	Synaptic vesicle cycle	5	121	0.0181159	0.00970007	0.293427
ko04960	Aldosterone-regulated sodium reabsorption	4	121	0.0212766	0.0118526	0.318704
ko04512	ECM-receptor interaction	7	121	0.0126812	0.0151957	0.367736
ko04979	Cholesterol metabolism	5	121	0.015625	0.0173988	0.382773
ko05146	Amoebiasis	10	121	0.00962464	0.0239735	0.483466
ko00040	Pentose and glucuronate interconversions	3	121	0.0215827	0.0275764	0.513345
ko04925	Aldosterone synthesis and secretion	5	121	0.0129534	0.0351739	0.608006
ko04911	Insulin secretion	5	121	0.0118203	0.0487673	0.708208
ko04972	Pancreatic secretion	6	121	0.0106762	0.0487033	0.708208
ko05031	Amphetamine addiction	3	121	0.0170455	0.0497501	0.708208
ko00061	Fatty acid biosynthesis	2	121	0.0215054	0.0704504	0.776073
ko00062	Fatty acid elongation	3	121	0.0148515	0.0692074	0.776073
ko00790	Folate biosynthesis	2	121	0.0212766	0.0717687	0.776073

## Sheet: Table S9
miRNAs	Fold change in qPCR	Fold change in RNA-seq
miR-181a_1	-1.20756	-1.00529
miR-27e	-0.745003	-1.03379
miR-133a-3p	-0.704473	-1.13417
miR-142-3p_2	-1.47196	-1.24723
miR-459-5p_2	-0.77267	-1.25911
miR-143_1	-1.19926	-1.40487
miR-100-5p	-1.04097	-1.60023
miR-29a-3p	-1.40227	-3.44564
miR-23a-3-5p	0.463171	7.88253
miR-194-5p	-0.112995	6.7866
mRNAs
Unigene1343_All	-1.72698	-2.22803
CL7662.Contig2_All	-0.480236	-3.35467
Unigene24310_All	-1.9351	-3.16592
CL895.Contig2_All	-1.06429	-2.38574
CL1207.Contig2_All	-1.17372	-2.1128
Unigene16236_All	1.48059	3.40165
Unigene5374_All	1.15597	2.09995
CL614.Contig1_All	0.550063	1.24837
CL3248.Contig4_All	2.35039	2.44305
Unigene17462_All	0.784025	2.00123
